# Supplementary material for: Myelin plasticity in the ventral tegmental area is required for opioid reward
Source: Nature. Author manuscript; Available in PMC 2024 Aug 9. (PMC11186775; doi:10.1038/s41586-024-07525-7)
Supplement: SI source data [file NIHMS2002924-supplement-SI_source_data.xls]

## Sheet: Fig1_b
	YFP	YFP	ChR2::YFP	ChR2::YFP
	OFF	ON	OFF	ON
M1F	68.7241	31.1874
M6F	56.4639	43.4862
M7M	50.3715	49.4455
M1F_5-10	46.4004	53.3274
M5F			27.9402	64.7727
M3M			37.9825	61.0275
M8M			36.3707	62.1752
M9M			33.4752	66.3272
M2F_5-10			36.3515	63.6152

## Sheet: Fig1_f
	YFP	ChR2::YFP
M3F- 1/7		14.4687
M7M- 1/7		22.189
M3M- 1/9		11.4635
M4M- 1/9	7.32918
M5M- 1/7	4.84841
M1F- 1/26	3.07111
M5M- 1/30	2.80489
M2F- 1/26		5.09062
M4M- 1/30		6.1817
M2F- 3/9	3.28736
M3M- 3/9	6.09603
M6M- 3/9		11.6477

## Sheet: Fig1_g
	YFP	ChR2::YFP
M3F- 1/7		9.41851
M7M- 1/7		9.20693
M3M- 1/9		8.10212
M4M- 1/9	4.23952
M5M- 1/7	3.76194
M1F- 1/26	2.74059
M5M- 1/30	2.06747
M2F- 1/26		3.08416
M4M- 1/30		6.60426
M2F- 3/9	4.14812
M3M- 3/9	5.3928
M5M- 3/9 faint GFP		5.30571
M6M- 3/9		6.22844

## Sheet: Fig1_j
	YFP	ChR2::YFP
M3F- 1/7		3.88519
M7M- 1/7		2.92131
M3M- 1/9		3.83714
M4M- 1/9	2.42975
M5M- 1/7
M2F- 3/9	2.76921
M3M- 3/9	3.61792
M5M- 3/9		3.31271
M6M- 3/9		1.74801
M1F-1/26	4.9483
M2F-1/26		2.00376
M4M-1/30		4.77786
M5M-1/30	4.87944

## Sheet: Fig1_k
	YFP	ChR2::YFP
M1F- 3/11	6.45617
M2F- 3/11	6.70427
M5M- 3/11	6.17536
M3F- 3/11		7.57037
M4F- 3/11		5.81594
M9M- 3/11		9.17203
M4F-4/24	6.82715
M1F-4/24		6.43942
M6F-4/24		3.11507

## Sheet: Fig1_n
	VTA	VTA	NAc	NAc
	YFP	ChR2::YFP	YFP	ChR2::YFP
M1F- 2/11		9.36486		4.14969
M4M-2/11		6.63479		4.26831
M2F- 2/11	4.61967		2.24254
M5M- 2/11	3.64359		4.73285
M1F- 4/16	3.5845		2.81966
M7M- 4/16	3.46079		5.28963
M2F- 4/16		4.34521		4.31926
M6M- 4/16		6.13393		2.39829

## Sheet: Fig2_b
	YFP	ChR2::YFP
M4M- 5/8	4.49114
M7M- 5/8	6.84456
M1F- 5/8		11.7804
M5M- 5/8		8.57407
M9M- 5/8		8.26313
M3M- 1/5	6.51056
M4M- 1/3	4.69087
M7M- 1/3	5.34049
M9F- 1/3	5.71936
M1F- 1/5		13.343
M5M- 1/5		9.73458
M6M- 1/3		11.2109
M8M- 1/3		9.04589

## Sheet: Fig2_c
	YFP	ChR2::YFP
M4M_1-3	2.47985
M7M_1-3	3.08125
M9F_1-3	3.31482
M3M_1-5	6.88485
M4M_5-18	2.99352
M7M_5-18	3.52304
M6M_1-3		2.59869
M8M_1-3		2.21226
M1F_1-5		4.54331
M5M_1-5		3.81699
M1F_5-18		2.72888
M5M_5-18		5.64553
M9M_5-18		3.53643

## Sheet: Fig2_d
	YFP	ChR2::YFP
M4M_1-3	7.68126
M7M_1-3	5.63531
M9F_1-3	7.85234
M3M_1-5	8.60205
M4M_5-18	4.96079
M7M_5-18	7.19524
M6M_1-3		7.02449
M8M_1-3		5.66526
M1F_1-5		10.1124
M5M_1-5		6.14824
M1F_5-18		10.0116
M5M_5-18		7.59098
M9M_5-18		8.43085

## Sheet: Fig2_g
	YFP	ChR2::YFP
M4M- 5/8	15.4537
M7M- 5/8	11.5028
M1F- 5/8		15.8733
M5M- 5/8		13.8731
M9M- 5/8		16.8765
M3M- 1/5	14.1628
M4M- 1/3	16.6143
M7M- 1/3	14.7603
M9F- 1/3	14.2029
M1F- 1/5		24.4023
M5M- 1/5		19.869
M6M- 1/3		24.4297
M8M- 1/3		15.5074

[truncated: 65 more sheets: Fig2_i, Fig2_k, Fig2_l, Fig3_c, Fig3_e, Fig3_f, Fig3_g, Fig3_h, Fig3_j, Fig4_b, Fig4_c, Fig4_d, Fig4_f, Fig4_h, Fig4_i, Fig4_j, Fig4_l, Fig4_n, Fig4_o, Fig4_p …]
